# Supplementary material for: Surveillance and Genomic Analysis of Third-Generation Cephalosporin-Resistant and Carbapenem-Resistant Klebsiella pneumoniae Complex in Germany
Source: Antibiotics (Basel). 2022 Sep 21;11(10):1286. doi: 10.3390/antibiotics11101286 (PMC9598256; doi:10.3390/antibiotics11101286)
Supplement: Supplementary file 1 [file antibiotics-11-01286-s001.zip]

Archive with 2 entries (2 files):
- Supplementary Table S2.xlsx
- supplementary.pdf
