# Supplementary material for: Surveillance and Genomic Analysis of Third-Generation Cephalosporin-Resistant and Carbapenem-Resistant Klebsiella pneumoniae Complex in Germany
Source: Antibiotics (Basel). 2022 Sep 21;11(10):1286. doi: 10.3390/antibiotics11101286 (PMC9598256; doi:10.3390/antibiotics11101286)
Supplement: Supplementary file 1 [file antibiotics-11-01286-s001.zip › Supplementary Table S2.xlsx]

## Sheet: a. 3GCR_CR_colonizing isolates
Strain	Species	ST	Yersiniabactin	Colibactin	Aerobactin	Salmochelin	RmpADC	rmpA2	K_locus	K_locus_confidence
RPB-16-006-1	K. pneumoniae	ST211	ybt 7; ICEKp7	-	-	-	-	-	KL17	Good
RPB-16-051-1	K. pneumoniae	ST327	-	-	-	-	-	-	KL39	Good
RPB-16-112-1	K. pneumoniae	ST405	ybt 27; ICEKp22	-	-	-	-	-	KL151	Good
RPB-16-161-1	K. pneumoniae	ST17	ybt 15; ICEKp11	-	-	-	-	-	unknown	None
RPB-17-005-4	K. pneumoniae	ST3191	-	-	-	-	-	-	unknown	None
RPB-17-153-1	K. pneumoniae	ST20	-	-	-	-	-	-	unknown	None
RPB-17-219-1	K. pneumoniae	ST20	-	-	-	-	-	-	unknown	None
RPB-17-254-1	K. quasipneumoniae subsp. quasipneumoniae	ST1040	-	-	-	-	-	-	unknown	None
RPB-17-274-1	K. pneumoniae	ST6071	-	-	-	-	-	-	KL125	Good
RPB-17-301-1	K. pneumoniae	ST14	-	-	-	-	-	-	unknown	None
RPB-17-426-1	K. pneumoniae	ST307	-	-	-	-	-	-	KL102	Good
RPB-17-445-1	K. pneumoniae	ST13	-	-	-	-	-	-	KL3	Very high
RPB-17-485-2	K. pneumoniae	ST631	-	-	-	-	-	-	unknown	None
RPB-17-500-2	K. pneumoniae	ST6082	-	-	-	-	-	-	unknown	None
RPB-18-011-2	K. pneumoniae	ST17	-	-	-	-	-	-	unknown	None
RPB-18-056-1	K. pneumoniae	ST307	-	-	-	-	-	-	unknown	None
RPB-18-068-1	K. pneumoniae	ST985	-	-	-	-	-	-	unknown	None
RPB-18-119-1	K. pneumoniae	ST219	ybt 14; ICEKp5	-	-	-	-	-	unknown	None
RPB-18-132-1	K. pneumoniae	ST307	-	-	-	-	-	-	unknown	None
RPB-18-162-1	K. pneumoniae	ST719	-	-	-	-	-	-	unknown	Low
RPB-18-199-1	K. pneumoniae	ST133	ybt 17; ICEKp10	clb 3	-	-	-	-	KL116	Good
RPB-18-248-1	K. pneumoniae	ST25	ybt 9; ICEKp3	-	-	-	-	-	unknown	None
RPB-18-311-1	K. pneumoniae	ST405	ybt 27; ICEKp22	-	-	-	-	-	unknown	None
RPB-18-330-1	K. pneumoniae	ST307	-	-	-	-	-	-	KL102	Good
RPB-18-347-1	K. pneumoniae	ST307	-	-	-	-	-	-	unknown	None
RPB-18-360-1	K. quasipneumoniae subsp. quasipneumoniae	ST2010	-	-	-	-	-	-	KL31	Good
RPB-18-511-1	K. pneumoniae	ST35	-	-	iuc 3	-	-	-	unknown	None
RPB-19-129-1	K. pneumoniae	ST15	ybt 10; ICEKp4	-	-	-	-	-	KL24	Good
RPB-19-137-1	K. pneumoniae	ST1653	ybt 4; plasmid	-	-	-	-	-	KL102	Good
RPB-19-229-1	K. pneumoniae	ST15	ybt 10; ICEKp4	-	-	-	-	-	KL24	High
RPB-19-232-1	K. pneumoniae	ST14	-	-	-	-	-	-	KL2	Very high
RPB-19-286-1	K. pneumoniae	ST405	ybt 14; ICEKp5	-	-	-	-	-	KL151	Very high
RPB-19-356-1	K. pneumoniae	ST307	-	-	-	-	-	-	KL102	Very high
RPB-19-380-1	K. pneumoniae	ST716	-	-	-	-	-	-	KL110	Very high
RPB-19-402-1	K. pneumoniae	ST231	-	-	-	-	-	-	KL51	High
RPB-19-422-1	K. pneumoniae	ST1653	ybt 4; plasmid	-	-	-	-	-	KL102	Very high
RPB-19-423-1	K. pneumoniae	ST1653	ybt 4; plasmid	-	-	-	-	-	KL102	Very high
RPF-16-237-1	K. pneumoniae	ST849	ybt 9; ICEKp3	-	-	-	-	-	KL19	Good
RPF-16-413-1	K. pneumoniae	ST14	ybt 9; ICEKp3	-	-	-	-	-	KL2	Good
RPF-16-445-1	K. pneumoniae	ST14	ybt 9; ICEKp3	-	-	-	-	-	KL2	Good
RPF-16-465-1	K. pneumoniae	ST502	ybt 9; ICEKp3	-	-	-	-	-	KL15	Good
RPF-16-513-1	K. pneumoniae	ST791	ybt 4; plasmid	-	-	-	-	-	KL62	Good
RPF-16-557-1	K. pneumoniae	ST45	ybt 10; ICEKp4	-	-	-	-	-	KL52	Good
RPF-17-005-1	K. pneumoniae	ST17	-	-	-	-	-	-	unknown	None
RPF-17-217-2	K. pneumoniae	ST323	-	-	-	-	-	-	KL21	Good
RPF-17-307-1	K. pneumoniae	ST433	-	-	-	-	-	-	unknown	None
RPF-17-390-1	K. pneumoniae	ST219	-	-	-	-	-	-	unknown	None
RPF-18-088-1	K. pneumoniae	ST2407	ybt 15; ICEKp11	-	-	-	-	-	unknown	None
RPF-18-124-2	K. pneumoniae	ST432	-	-	-	-	-	-	unknown	None
RPF-18-125-2	K. pneumoniae	ST307	ybt 9; ICEKp3	-	-	-	-	-	KL102	Very high
RPF-18-149-1	K. pneumoniae	ST219	ybt 14; ICEKp5	-	-	-	-	-	unknown	None
RPF-18-527-1	K. pneumoniae	ST29	-	-	-	-	-	-	KL63	Good
RPF-20-193-1	K. pneumoniae	ST628	-	-	-	-	-	-	KL123	Very high
RPF-20-439-1	K. pneumoniae	ST147	ybt 10; ICEKp4	-	-	-	-	-	KL64	Perfect
RPF-20-439-4	K. pneumoniae	ST242	-	-	-	-	-	-	KL183	High
RPF-20-558-1	K. pneumoniae	ST307	-	-	-	-	-	-	KL102	Very high
RPG-17-024-1	K. pneumoniae	ST152	-	-	-	-	-	-	unknown	None
RPG-17-404-1	K. pneumoniae	ST307	-	-	-	-	-	-	unknown	None
RPG-17-506-1	K. pneumoniae	ST449	ybt 10; ICEKp4	-	-	-	-	-	unknown	None
RPG-17-535-1	K. pneumoniae	ST45	ybt 10; ICEKp4	-	-	-	-	-	unknown	None
RPG-18-036-1	K. pneumoniae	ST6083	ybt 16; ICEKp12	-	-	-	-	-	unknown	None
RPG-18-041-1	K. pneumoniae	ST513	ybt 18; ICEKp15	-	-	-	-	-	unknown	None
RPG-18-106-1	K. pneumoniae	ST1799	ybt 14; ICEKp5	-	-	-	-	-	unknown	None
RPG-18-111-2	K. pneumoniae	ST1962	-	-	-	-	-	-	unknown	None
RPG-19-451-1	K. pneumoniae	ST866	ybt 18; ICEKp15	-	-	-	-	-	unknown	None
RPG-19-625-1	K. variicola subsp. variicola	ST1845	ybt 28; ICEKp6	-	-	-	-	-	unknown	None
RPK-16-242-1	K. pneumoniae	ST17	-	-	-	-	-	-	KL122	Good
RPK-16-282-1	K. pneumoniae	ST309	ybt 19; ICEKp16	-	-	-	-	-	unknown	None
RPK-16-290-1	K. pneumoniae	ST37	-	-	-	-	-	-	unknown	None
RPK-16-427-1	K. pneumoniae	ST551	-	-	-	-	-	-	unknown	None
RPK-16-449-1	K. pneumoniae	ST869	-	-	-	-	-	-	KL23	Good
RPK-17-146-1	K. pneumoniae	ST29	ybt 16; ICEKp12	-	-	-	-	-	KL54	Good
RPK-18-035-1	K. pneumoniae	ST45	ybt 10; ICEKp4	-	-	-	-	-	KL62	Good
RPK-18-242-1	K. pneumoniae	ST405	ybt 27; ICEKp22	-	-	-	-	-	unknown	None
RPK-18-310-1	K. pneumoniae	ST2974	-	-	-	-	-	-	unknown	None
RPK-18-324-1	K. pneumoniae	ST219	ybt 14; ICEKp5	-	-	-	-	-	unknown	None
RPK-18-493-2	K. pneumoniae	ST36	-	-	-	-	-	-	unknown	None
RPK-19-246-1	K. pneumoniae	ST37	-	-	-	-	-	-	KL23	Very high
RPK-19-325-1	K. pneumoniae	ST6084	-	-	-	-	-	-	KL125	High
RPK-19-375-1	K. pneumoniae	ST2279	-	-	-	-	-	-	KL3	High
RPK-19-379-1	K. pneumoniae	ST3249	-	-	-	-	-	-	KL183	Good
RPK-19-437-1	K. pneumoniae	ST776	-	-	-	-	-	-	KL158	Very high
RPL-16-387-1	K. pneumoniae	ST48	ybt 10; ICEKp4	-	-	-	-	-	KL62	Good
RPL-18-216-1	K. pneumoniae	ST45	ybt 10; ICEKp4	-	-	-	-	-	unknown	None
RPL-19-021-1	K. pneumoniae	ST219	ybt 14; ICEKp5	-	-	-	-	-	KL114	Very high
RPT-16-547-1	K. pneumoniae	ST76	ybt 17; ICEKp10	clb 3	-	-	-	-	KL21	Good
RPT-19-039-1	K. pneumoniae	ST1626	-	-	-	-	-	-	KL151	Perfect
RPT-19-076-1	K. pneumoniae	ST307	-	-	-	-	-	-	KL102	Very high
RPT-19-137-1	K. pneumoniae	ST15	ybt 13; ICEKp2	-	-	-	-	-	KL10	Very high
RPT-19-333-2	K. pneumoniae	ST45	ybt 10; ICEKp4	-	-	-	-	-	KL52	Good
RPT-19-457-1	K. pneumoniae	ST469	-	-	-	-	-	-	KL139	Good

## Sheet: b. 3GCR_CR_bloodstream isolates
Strain	Species	ST	Yersiniabactin	Colibactin	Aerobactin	Salmochelin	RmpADC	rmpA2	K_locus	K_locus_confidence
RBT-17-0204-1	K. pneumoniae	ST4023	-	-	-	-	-	-	KL13	Good
RBB-16-020-1	K. pneumoniae	ST307	ybt 10; ICEKp4	-	-	-	-	-	unknown	None
RBB-16-156-1	K. pneumoniae	ST395	ybt 16; ICEKp12	-	-	-	-	-	unknown	None
RBB-17-0018-1	K. pneumoniae	ST307	-	-	-	-	-	-	unknown	None
RBB-17-026-1	K. pneumoniae	ST307	-	-	-	-	-	-	KL102	Good
RBB-17-057-1	K. pneumoniae	ST268	ybt 10; ICEKp4	-	-	-	-	-	KL20	Good
RBB-17-083-1	K. pneumoniae	ST219	ybt 14; ICEKp5	-	-	-	-	-	KL114	Good
RBB-17-128-1	K. pneumoniae	ST13	ybt 10; ICEKp4	-	-	-	-	-	unknown	None
RBB-18-0060-1	K. pneumoniae	ST307	-	-	-	-	-	-	unknown	None
RBB-18-0159-1	K. pneumoniae	ST15	ybt 10; ICEKp4	-	-	-	-	-	unknown	None
RBB-18-0404-1	K. pneumoniae	ST48	ybt 10; ICEKp4	-	-	-	-	-	KL62	Good
RBB-18-0424-1	K. pneumoniae	ST48	ybt 10; ICEKp4	-	-	-	-	-	unknown	None
RBB-18-0496-1	K. pneumoniae	ST258	ybt 13; ICEKp2	-	-	-	-	-	unknown	None
RBB-18-0983-1	K. pneumoniae	ST307	-	-	-	-	-	-	KL102	Good
RBB-18-0986-1	K. pneumoniae	ST307	-	-	-	-	-	-	unknown	None
RBB-18-1107-1	K. pneumoniae	ST307	-	-	-	-	-	-	unknown	None
RBB-18-1215-1	K. pneumoniae	ST1825	-	-	-	-	-	-	KL126	Good
RBB-18-1424-1	K. pneumoniae	ST1999	ybt 9; ICEKp3	-	-	-	-	-	unknown	None
RBF-17-020-1	K. pneumoniae	ST4	-	-	-	-	-	-	unknown	None
RBF-17-0349-1	K. pneumoniae	ST45	ybt 10; ICEKp4	-	-	-	-	-	unknown	None
RBF-17-0371-1	K. pneumoniae	ST1825	-	-	-	-	-	-	unknown	None
RBF-17-037-1	K. pneumoniae	ST17	-	-	-	-	-	-	unknown	None
RBF-17-0379-1	K. pneumoniae	ST101	-	-	-	-	-	-	unknown	None
RBF-17-0565-1	K. pneumoniae	ST147	ybt 16; ICEKp12	-	-	-	-	-	unknown	None
RBF-17-068-1	K. pneumoniae	ST101	ybt 9; ICEKp3	-	-	-	-	-	unknown	None
RBF-17-366-1	K. pneumoniae	ST15	-	-	-	-	-	-	unknown	None
RBF-17-413-1	K. pneumoniae	ST4	ybt 9; ICEKp3	-	-	-	-	-	unknown	None
RBF-17-440-1	K. pneumoniae	ST101	-	-	-	-	-	-	unknown	None
RBF-17-460-1	K. variicola subsp. variicola	ST6075	-	-	-	-	-	-	unknown	None
RBF-17-491-1	K. pneumoniae	ST307	ybt 9; ICEKp3	-	-	-	-	-	unknown	None
RBF-18-0235-1	K. pneumoniae	ST147	ybt 16; ICEKp12	-	-	-	-	-	unknown	None
RBF-18-0323-1	K. pneumoniae	ST219	-	-	-	-	-	-	unknown	None
RBF-18-0332-1	K. pneumoniae	ST11	ybt 10; ICEKp4	-	-	-	-	-	unknown	None
RBF-18-0356-1	K. pneumoniae	ST307	-	-	-	-	-	-	unknown	None
RBF-18-0379-1	K. pneumoniae	ST6078	-	-	-	-	-	-	unknown	None
RBF-18-0419-1	K. pneumoniae	ST219	-	-	-	-	-	-	unknown	None
RBF-18-0512-1	K. pneumoniae	ST3251	ybt 10; ICEKp4	-	-	-	-	-	unknown	None
RBG-17-0398-2	K. pneumoniae	ST147	-	-	-	-	-	-	unknown	None
RBG-17-064-1	K. pneumoniae	ST405	ybt 27; ICEKp22	-	-	-	-	-	unknown	None
RBG-18-0013-1	K. pneumoniae	ST607	ybt 15; ICEKp11	-	-	-	-	-	unknown	None
RBG-18-0073-1	K. pneumoniae	ST15	-	-	-	-	-	-	unknown	None
RBG-18-0208-1	K. pneumoniae	ST607	ybt 15; ICEKp11	-	-	-	-	-	unknown	None
RBK-16-018-1	K. pneumoniae	ST5588	-	-	-	-	-	-	unknown	None
RBK-16-068-2	K. pneumoniae	ST353	ybt 10; ICEKp4	-	-	-	-	-	unknown	None
RBK-16-096-1	K. pneumoniae	ST219	-	-	-	-	-	-	unknown	None
RBK-16-111-1	K. pneumoniae	ST147	-	-	-	-	-	-	unknown	None
RBK-16-153-1	K. pneumoniae	ST48	ybt 13; ICEKp2	-	-	-	-	-	KL62	Good
RBK-17-0407-1	K. pneumoniae	ST15	ybt 10; ICEKp4	-	-	-	-	-	unknown	None
RBK-17-0426-1	K. pneumoniae	ST15	-	-	-	-	-	-	KL24	Good
RBK-17-0516-1	K. pneumoniae	ST1106	-	-	-	-	-	-	unknown	None
RBK-17-0605-1	K. pneumoniae	ST37	-	-	-	-	-	-	unknown	None
RBK-17-0609-1	K. pneumoniae	ST307	-	-	-	-	-	-	unknown	None
RBK-17-0624-1	K. pneumoniae	ST392	-	-	-	-	-	-	unknown	None
RBK-17-0649-1	K. pneumoniae	ST219	-	-	-	-	-	-	KL114	Good
RBK-17-084-1	K. pneumoniae	ST307	-	-	-	-	-	-	unknown	None
RBK-17-132-2	K. pneumoniae	ST552	-	-	-	-	-	-	KL131	Good
RBK-17-282-1	K. pneumoniae	ST307	-	-	-	-	-	-	KL102	Very high
RBK-17-363-1	K. pneumoniae	ST15	-	-	-	-	-	-	KL24	Good
RBK-17-495-1	K. pneumoniae	ST152	ybt 10; ICEKp4	-	-	-	-	-	KL149	Good
RBK-18-0067-1	K. pneumoniae	ST13	ybt 10; ICEKp4	-	-	-	-	-	unknown	None
RBK-18-0256-1	K. pneumoniae	ST310	-	-	-	-	-	-	KL1	Good
RBK-18-0443-1	K. pneumoniae	ST280	-	-	-	-	-	-	unknown	None
RBK-18-0454-2	K. pneumoniae	ST39	-	-	-	-	-	-	unknown	None
RBK-18-0503-1	K. pneumoniae	ST383	-	-	-	-	-	-	unknown	None
RBK-18-0588-1	K. pneumoniae	ST8	-	-	-	-	-	-	unknown	None
RBK-18-0646-1	K. pneumoniae	ST1322	-	-	-	-	-	-	unknown	None
RBL-17-0152-1	K. pneumoniae	ST48	ybt 10; ICEKp4	-	-	-	-	-	KL62	High
RBL-17-0188-1	K. pneumoniae	ST48	ybt 10; ICEKp4	-	-	-	-	-	KL62	Good
RBL-17-0214-1	K. pneumoniae	ST48	ybt 10; ICEKp4	-	-	-	-	-	KL62	Good
RBL-17-0260-1	K. pneumoniae	ST420	-	-	-	-	-	-	unknown	None
RBL-17-0268-1	K. pneumoniae	ST13	ybt 9; ICEKp3	-	-	-	-	-	unknown	None
RBL-17-0302-2	K. pneumoniae	ST15	ybt 10; ICEKp4	-	-	-	-	-	unknown	None
RBL-17-0308-1	K. pneumoniae	ST392	-	-	-	-	-	-	unknown	None
RBL-17-0319-1	K. pneumoniae	ST48	ybt 10; ICEKp4	-	-	-	-	-	KL62	Good
RBL-17-0417-1	K. pneumoniae	ST25	-	-	iuc 1	iro 1	-	-	unknown	None
RBL-17-047-1	K. pneumoniae	ST25	ybt 6; ICEKp5	-	-	-	-	-	unknown	None
RBL-17-103-2	K. pneumoniae	ST273	-	-	-	-	-	-	KL74	Good
RBL-18-0046-1	K. pneumoniae	ST307	-	-	-	-	-	-	unknown	None
RBL-18-0054-1	K. pneumoniae	ST870	-	-	-	-	-	-	unknown	None
RBL-18-0141-1	K. pneumoniae	ST405	ybt 27; ICEKp22	-	-	-	-	-	unknown	None

## Sheet: c. 3GCS_CS_bloodstream isolates
Strain	Species	ST	Yersiniabactin	Colibactin	Aerobactin	Salmochelin	RmpADC	rmpA2	K_locus	K_locus_confidence
RBT-17-0034-1	K. pneumoniae	ST1180	-	-	-	-	-	-	KL125	High
RBT-18-0327-1	K. pneumoniae	ST76	-	-	-	-	-	-	KL14	Good
RBT-18-0343-1	K. pneumoniae	ST30	-	-	-	-	-	-	KL64	Very high
RBT-18-0350-1	K. pneumoniae	ST380	ybt 12; ICEKp10	clb 1	iuc 2	iro 2	rmp 2; KpVP-2	-	KL2	Very high
RBT-18-0352-1	K. pneumoniae	ST37	ybt unknown	-	-	-	-	-	KL7	Good
RBF-17-0516-1	K. variicola subsp. variicola	ST363	-	-	-	-	-	-	unknown	None
RBF-17-0557-1	K. pneumoniae	ST14	-	-	-	-	-	-	KL2	Good
RBF-17-0574-1	K. pneumoniae	ST530	-	-	-	-	-	-	unknown	None
RBF-17-0581-1	K. variicola subsp. variicola	ST4156	-	-	-	-	-	-	unknown	None
RBF-17-0584-1	K. variicola subsp. variicola	ST1562	-	-	-	-	-	-	unknown	None
RBF-17-0588-1	K. variicola subsp. variicola	ST6072	-	-	-	-	-	-	unknown	None
RBF-17-0590-1	K. pneumoniae	ST353	ybt 10; ICEKp4	-	-	-	-	-	unknown	None
RBF-17-0596-1	K. pneumoniae	ST6073	-	-	-	-	-	-	unknown	None
RBF-17-0600-1	K. pneumoniae	ST37	-	-	-	-	-	-	unknown	None
RBF-17-0618-1	K. pneumoniae	ST6074	-	-	-	-	-	-	unknown	None
RBF-17-0624-1	K. pneumoniae	ST45	ybt 10; ICEKp4	-	-	-	-	-	unknown	None
RBF-17-0631-1	K. pneumoniae	ST101	ybt 9; ICEKp3	-	-	-	-	-	KL17	Good
RBF-18-0025-2	K. variicola subsp. variicola	ST641	-	-	-	-	-	-	unknown	None
RBF-18-0094-1	K. variicola subsp. variicola	ST4609	-	-	-	-	-	-	unknown	None
RBF-18-0131-1	K. pneumoniae	ST39	ybt 16; ICEKp12	-	-	-	-	-	KL2	Good
RBF-18-0133-2	K. pneumoniae	ST160	ybt 9; ICEKp3	-	-	-	-	-	unknown	None
RBF-18-0166-1	K. variicola subsp. variicola	ST6076	-	-	-	-	-	-	unknown	None
RBF-18-0171-1	K. pneumoniae	ST230	ybt 4; plasmid	-	-	-	-	-	unknown	None
RBF-18-0175-1	K. pneumoniae	ST37	ybt 15; ICEKp11	-	-	-	-	-	unknown	None
RBF-18-0190-1	K. pneumoniae	ST6077	-	-	-	-	-	-	unknown	None
RBF-18-0290-1	K. pneumoniae	ST55	-	-	-	-	-	-	unknown	None
RBF-18-0302-1	K. variicola subsp. variicola	ST641	-	-	-	-	-	-	unknown	None
RBF-18-0449-1	K. variicola subsp. variicola	ST4118	-	-	-	-	-	-	unknown	None
RBF-18-0476-1	K. pneumoniae	ST17	ybt 22; ICEKp12	-	-	-	-	-	unknown	None
RBF-18-0481-1	K. variicola subsp. variicola	ST355	-	-	-	-	-	-	unknown	None
RBF-18-0486-2	K. pneumoniae	ST3640	-	-	-	-	-	-	unknown	None
RBF-18-0501-1	K. pneumoniae	ST37	-	-	-	-	-	-	unknown	None
RBF-18-0552-1	K. pneumoniae	ST3640	-	-	-	-	-	-	unknown	None
RBF-18-0554-1	K. variicola subsp. variicola	ST639	-	-	-	-	-	-	unknown	None
RBF-18-0563-1	K. variicola subsp. variicola	ST2386	-	-	-	-	-	-	unknown	None
RBF-18-0591-1	K. pneumoniae	ST17	ybt 15; ICEKp11	-	-	-	-	-	unknown	None
RBF-18-0665-1	K. pneumoniae	ST86	-	-	iuc 1	iro 1	-	-	unknown	None
RBG-17-0180-1	K. variicola subsp. variicola	ST2388	-	-	-	-	-	-	unknown	None
RBG-17-0190-1	K. pneumoniae	ST17	-	-	-	-	-	-	unknown	None
RBG-17-0247-1	K. variicola subsp. variicola	ST6066	-	-	-	-	-	-	unknown	None
RBG-17-0279-1	K. pneumoniae	ST145	ybt 2; ICEKp1	-	-	iro 3	-	-	unknown	None
RBG-17-0357-1	K. pneumoniae	ST317	-	-	-	-	-	-	unknown	None
RBG-18-0050-1	K. pneumoniae	ST14	-	-	-	-	-	-	KL2	Good
RBG-18-0165-1	K. quasipneumoniae subsp. quasipneumoniae	ST5682	-	-	-	-	-	-	unknown	None
RBG-18-0172-1	K. pneumoniae	ST587	-	-	-	-	-	-	unknown	None
RBG-18-0173-1	K. pneumoniae	ST37	-	-	-	-	-	-	unknown	None
RBG-18-0222-1	K. pneumoniae	ST2599	-	-	-	-	-	-	unknown	None
RBG-18-0354-2	K. pneumoniae	ST788	ybt 4; plasmid	-	-	-	-	-	unknown	None
RBK-17-0384-1	K. pneumoniae	ST20	ybt 14; ICEKp5	-	-	-	-	-	unknown	None
RBK-17-0403-1	K. pneumoniae	ST160	ybt 9; ICEKp3	-	-	-	-	-	unknown	None
RBK-17-0441-1	K. pneumoniae	ST35	ybt 9; ICEKp3	-	-	-	-	-	unknown	None
RBK-17-0449-1	K. pneumoniae	ST792	ybt 17; ICEKp10	clb 3	-	-	-	-	unknown	None
RBK-17-0464-1	K. pneumoniae	ST1540	ybt 15; ICEKp11	-	-	-	-	-	unknown	None
RBK-17-0491-1	K. quasipneumoniae subsp. similipneumoniae	ST6067	-	-	-	-	-	-	unknown	None
RBK-17-0499-1	K. pneumoniae	ST14	ybt 10; ICEKp4	-	-	-	-	-	unknown	None
RBK-17-0521-2	K. variicola subsp. variicola	ST347	-	-	-	-	-	-	KL151	Good
RBK-17-0575-1	K. quasipneumoniae subsp. similipneumoniae	ST2355	-	-	-	-	-	-	unknown	None
RBK-17-0642-1	K. pneumoniae	ST1140	-	-	-	-	-	-	unknown	None
RBK-18-0031-1	K. pneumoniae	ST36	-	-	-	-	-	-	unknown	None
RBK-18-0035-1	K. pneumoniae	ST6068	-	-	-	-	-	-	unknown	None
RBK-18-0039-1	K. pneumoniae	ST292	ybt 4; plasmid	-	-	-	-	-	unknown	None
RBK-18-0062-1	K. pneumoniae	ST253	-	-	-	-	-	-	unknown	None
RBK-18-0081-1	K. pneumoniae	ST39	-	-	-	-	-	-	unknown	None
RBK-18-0114-1	K. pneumoniae	ST4585	-	-	-	-	-	-	unknown	None
RBK-18-0185-1	K. pneumoniae	ST3379	-	-	-	-	-	-	unknown	None
RBK-18-0237-1	K. variicola subsp. variicola	ST981	-	-	-	-	-	-	unknown	None
RBK-18-0333-1	K. pneumoniae	ST857	-	-	-	-	-	-	unknown	None
RBK-18-0340-2	K. pneumoniae	ST29	-	-	-	-	-	-	unknown	None
RBK-18-0350-1	K. pneumoniae	ST188	-	-	-	-	-	-	unknown	None
RBK-18-0387-1	K. pneumoniae	ST111	ybt 14; ICEKp5	-	-	-	-	-	KL63	Good
RBK-18-0414-3	K. pneumoniae	ST1107	-	-	-	-	-	-	unknown	None
RBK-18-0536-1	K. pneumoniae	ST2	ybt 6; ICEKp5	-	-	-	-	-	KL52	Good
RBK-18-0574-1	K. pneumoniae	ST846	-	-	-	-	-	-	unknown	None
RBL-17-0109-1	K. pneumoniae	ST23	ybt 1; ICEKp10	clb 2	iuc 1	iro 1	rmp unknown	-	KL1	Very high
RBL-17-0125-1	K. pneumoniae	ST37	-	-	-	-	-	-	KL14	Good
RBL-17-0166-1	K. pneumoniae	ST3074	ybt 9; ICEKp3	-	-	-	-	-	KL6	Good
RBL-17-0178-1	K. pneumoniae	ST882	ybt 10; ICEKp4	-	-	-	-	-	unknown	None
RBL-17-0280-1	K. variicola subsp. variicola	ST6079	-	-	-	-	-	-	KL35	Good
RBL-17-0310-1	K. pneumoniae	ST1727	-	-	-	-	-	-	unknown	None
RBL-17-0371-1	K. pneumoniae	ST1564	-	-	-	-	-	-	unknown	None
RBL-17-0373-1	K. pneumoniae	ST4860	-	-	-	-	-	-	unknown	None
RBL-17-0410-1	K. quasipneumoniae subsp. similipneumoniae	ST6080	-	-	-	-	-	-	unknown	None
RBL-17-0421-1	K. pneumoniae	ST37	-	-	-	-	-	-	unknown	None
RBL-17-0427-1	K. pneumoniae	ST6069	ybt 14; ICEKp5	-	-	-	-	-	unknown	None
RBL-18-0003-1	K. pneumoniae	ST35	ybt 10; ICEKp4	-	-	-	-	-	KL22	Good
RBL-18-0039-1	K. pneumoniae	ST6069	ybt 14; ICEKp5	-	-	-	-	-	unknown	None
RBL-18-0062-1	K. pneumoniae	ST2599	-	-	-	-	-	-	unknown	None
RBL-18-0070-1	K. variicola subsp. variicola	ST2994	-	-	-	-	-	-	unknown	None
RBL-18-0091-1	K. pneumoniae	ST2843	ybt 8; ICEKp3	-	-	-	-	-	unknown	None
RBL-18-0186-1	K. pneumoniae	ST279	ybt 18; ICEKp15	-	-	-	-	-	unknown	None
RBL-18-0193-1	K. pneumoniae	ST268	ybt 9; ICEKp3	clb 3	iuc 1	iro 1	rmp unknown	-	KL20	Good
RBL-18-0197-1	K. pneumoniae	ST22	-	-	-	-	-	-	unknown	None
RBL-18-0283-1	K. variicola subsp. variicola	ST6081	-	-	-	-	-	-	unknown	None
RBL-18-0386-1	K. pneumoniae	ST23	ybt 1; ICEKp10	clb 2	iuc 1	iro 1	-	-	unknown	None
RBL-18-0424-1	K. variicola subsp. variicola	ST1791	-	-	-	-	-	-	unknown	None
